# Supplementary material for: Association Between Increased Dietary Sodium Intake and Higher Water Intake from Fluid and Food in Children
Source: Nutrients. 2025 Mar 21;17(7):1099. doi: 10.3390/nu17071099 (PMC11990302; doi:10.3390/nu17071099)
Supplement: Supplementary file 1 [file nutrients-17-01099-s001.zip]

Archive with 1 entries (1 files):
- nutrients-3519672-supplementary.pdf
